# Supplementary material for: Sugarcane mill mud-induced putative host (soybean (Glycine max))-rhizobia symbiosis in sandy loam soil
Source: PLoS One. 2023 Nov 2;18(11):e0293317. doi: 10.1371/journal.pone.0293317 (PMC10621829; doi:10.1371/journal.pone.0293317)
Supplement: S1 Data — (XLSX) [file pone.0293317.s001.xlsx]

## Sheet: Level 2 phylum
index	Proteobacteria	Firmicutes	Acidobacteria	Verrucomicrobia	Actinobacteria	Planctomycetes	Cyanobacteria	Chloroflexi	Bacteroidetes	Nitrospirae	k__Archaea;p__Crenarchaeota	WS3	Armatimonadetes	Gemmatimonadetes	Tenericutes	Chlorobi	Spirochaetes	Fibrobacteres	AD3	FBP	OD1	TM7	BRC1		index_2_i5_prep	country	experiment_title	linker	run_center	illumina_technology	run_prefix	sample_progress	index_1_i7_prep	target_gene	library_construction_protocol	experiment_design_description	center_name	instrument_model	platform	study_center	target_subfragment	primer	experiment_center	extraction_kit	id_forward	idt_udi_plated_well	project	primer_plate	sample_number
2%MM.22	1270	28	129	167	99	57	89	64	60	22	4	1	1	1	0	1	0	0	1	0	1	0	0	1995	CGTTACTAAA	United States of America	ARS	CC	Cornell University	MiSeq	13668_2065_179003_GF73G_2pctMM_22_RTplus_CGTTACTAAA_GAGCTCATAA_R	sequenced 16S	GAGCTCATAA	16S	16S barcoded amplification and SequalPrep Normalization	CHANGE_THIS	Cornell University, Dept. of Microbiology	NextSeq 500	Illumina	Cornell University	V4	FWD:GTGYCAGCMGCCGCGGTAA; REV:GGACTACNVGGGTWTCTAAT	Cornell University	Quick RNA Fecal/Soil	SB502	NA	ARS_Greenhouse	2	32
2%MM.25	1428	15	105	165	73	38	7	44	102	8	1	0	5	1	0	0	2	1	0	0	0	0	0	1995	ACGTCTCGAA	United States of America	ARS	CC	Cornell University	MiSeq	13668_2065_179006_GF73G_2pctMM_25_RTplus_ACGTCTCGAA_GAGCTCATAA_R	sequenced 16S	GAGCTCATAA	16S	16S barcoded amplification and SequalPrep Normalization	CHANGE_THIS	Cornell University, Dept. of Microbiology	NextSeq 500	Illumina	Cornell University	V4	FWD:GTGYCAGCMGCCGCGGTAA; REV:GGACTACNVGGGTWTCTAAT	Cornell University	Quick RNA Fecal/Soil	SB505	NA	ARS_Greenhouse	2	35
2%MM.27	998	41	226	159	227	121	32	89	39	29	15	8	6	2	0	1	0	0	0	1	0	0	1	1995	TCGACGAGAA	United States of America	ARS	CC	Cornell University	MiSeq	13668_2065_178977_GF73G_2pctMM_27_RTplus_TCGACGAGAA_ACCTACTGAA_R	sequenced 16S	ACCTACTGAA	16S	16S barcoded amplification and SequalPrep Normalization	CHANGE_THIS	Cornell University, Dept. of Microbiology	NextSeq 500	Illumina	Cornell University	V4	FWD:GTGYCAGCMGCCGCGGTAA; REV:GGACTACNVGGGTWTCTAAT	Cornell University	Quick RNA Fecal/Soil	SB506	NA	ARS_Greenhouse	2	6
Fert.1	1492	52	136	56	42	41	89	21	12	11	39	2	0	0	2	0	0	0	0	0	0	0	0	1995	CTACTATAAA	United States of America	ARS	CC	Cornell University	MiSeq	13668_2065_178972_GF73G_Cufert_1_RTplus_CTACTATAAA_ACCTACTGAA_R	sequenced 16S	ACCTACTGAA	16S	16S barcoded amplification and SequalPrep Normalization	CHANGE_THIS	Cornell University, Dept. of Microbiology	NextSeq 500	Illumina	Cornell University	V4	FWD:GTGYCAGCMGCCGCGGTAA; REV:GGACTACNVGGGTWTCTAAT	Cornell University	Quick RNA Fecal/Soil	SB501	NA	ARS_Greenhouse	2	1
Fert.4	1512	27	148	56	85	51	11	17	48	27	6	7	0	0	0	0	0	0	0	0	0	0	0	1995	AGAGTCACAA	United States of America	ARS	CC	Cornell University	MiSeq	13668_2065_178996_GF73G_Cufert_4_RTplus_AGAGTCACAA_CTCTAGAGAA_R	sequenced 16S	CTCTAGAGAA	16S	16S barcoded amplification and SequalPrep Normalization	CHANGE_THIS	Cornell University, Dept. of Microbiology	NextSeq 500	Illumina	Cornell University	V4	FWD:GTGYCAGCMGCCGCGGTAA; REV:GGACTACNVGGGTWTCTAAT	Cornell University	Quick RNA Fecal/Soil	SB503	NA	ARS_Greenhouse	2	25
Fert.6	1684	0	20	2	31	192	38	0	28	0	0	0	0	0	0	0	0	0	0	0	0	0	0	1995	CGTTACTAAA	United States of America	ARS	CC	Cornell University	MiSeq	13668_2065_178973_GF73G_Cufert_6_RTplus_CGTTACTAAA_ACCTACTGAA_R	sequenced 16S	ACCTACTGAA	16S	16S barcoded amplification and SequalPrep Normalization	CHANGE_THIS	Cornell University, Dept. of Microbiology	NextSeq 500	Illumina	Cornell University	V4	FWD:GTGYCAGCMGCCGCGGTAA; REV:GGACTACNVGGGTWTCTAAT	Cornell University	Quick RNA Fecal/Soil	SB502	NA	ARS_Greenhouse	2	2
MillMud.1	8	1987	0	0	0	0	0	0	0	0	0	0	0	0	0	0	0	0	0	0	0	0	0	1995	GATCGTGTAA	United States of America	ARS	CC	Cornell University	MiSeq	13668_2065_178992_GF73G_MillMud_1_RTplus_GATCGTGTAA_CTAGCTCGAA_R	sequenced 16S	CTAGCTCGAA	16S	16S barcoded amplification and SequalPrep Normalization	CHANGE_THIS	Cornell University, Dept. of Microbiology	NextSeq 500	Illumina	Cornell University	V4	FWD:GTGYCAGCMGCCGCGGTAA; REV:GGACTACNVGGGTWTCTAAT	Cornell University	Quick RNA Fecal/Soil	SB507	NA	ARS	2	21
MillMud.2	14	1981	0	0	0	0	0	0	0	0	0	0	0	0	0	0	0	0	0	0	0	0	0	1995	GTCAGATAAA	United States of America	ARS	CC	Cornell University	MiSeq	13668_2065_178993_GF73G_MillMud_2_RTplus_GTCAGATAAA_CTAGCTCGAA_R	sequenced 16S	CTAGCTCGAA	16S	16S barcoded amplification and SequalPrep Normalization	CHANGE_THIS	Cornell University, Dept. of Microbiology	NextSeq 500	Illumina	Cornell University	V4	FWD:GTGYCAGCMGCCGCGGTAA; REV:GGACTACNVGGGTWTCTAAT	Cornell University	Quick RNA Fecal/Soil	SB508	NA	ARS	2	22
MillMud.3	158	1837	0	0	0	0	0	0	0	0	0	0	0	0	0	0	0	0	0	0	0	0	0	1995	CTACTATAAA	United States of America	ARS	CC	Cornell University	MiSeq	13668_2065_178994_GF73G_MillMud_3_RTplus_CTACTATAAA_CTCTAGAGAA_R	sequenced 16S	CTCTAGAGAA	16S	16S barcoded amplification and SequalPrep Normalization	CHANGE_THIS	Cornell University, Dept. of Microbiology	NextSeq 500	Illumina	Cornell University	V4	FWD:GTGYCAGCMGCCGCGGTAA; REV:GGACTACNVGGGTWTCTAAT	Cornell University	Quick RNA Fecal/Soil	SB501	NA	ARS	2	23
Control.12	1661	26	122	84	47	22	6	14	10	0	0	0	0	0	3	0	0	0	0	0	0	0	0	1995	TCGACGAGAA	United States of America	ARS	CC	Cornell University	MiSeq	13668_2065_178999_GF73G_Nofert_12_RTplus_TCGACGAGAA_CTCTAGAGAA_R	sequenced 16S	CTCTAGAGAA	16S	16S barcoded amplification and SequalPrep Normalization	CHANGE_THIS	Cornell University, Dept. of Microbiology	NextSeq 500	Illumina	Cornell University	V4	FWD:GTGYCAGCMGCCGCGGTAA; REV:GGACTACNVGGGTWTCTAAT	Cornell University	Quick RNA Fecal/Soil	SB506	NA	ARS_Greenhouse	2	28
Control.14	1618	48	178	51	35	16	5	13	17	0	9	0	0	2	3	0	0	0	0	0	0	0	0	1995	AGAGTCACAA	United States of America	ARS	CC	Cornell University	MiSeq	13668_2065_178974_GF73G_Nofert_14_RTplus_AGAGTCACAA_ACCTACTGAA_R	sequenced 16S	ACCTACTGAA	16S	16S barcoded amplification and SequalPrep Normalization	CHANGE_THIS	Cornell University, Dept. of Microbiology	NextSeq 500	Illumina	Cornell University	V4	FWD:GTGYCAGCMGCCGCGGTAA; REV:GGACTACNVGGGTWTCTAAT	Cornell University	Quick RNA Fecal/Soil	SB503	NA	ARS_Greenhouse	2	3
Control.15	1608	122	102	60	44	18	3	26	5	0	4	0	0	1	0	0	0	1	0	0	0	1	0	1995	GATCGTGTAA	United States of America	ARS	CC	Cornell University	MiSeq	13668_2065_179000_GF73G_Nofert_15_RTplus_GATCGTGTAA_CTCTAGAGAA_R	sequenced 16S	CTCTAGAGAA	16S	16S barcoded amplification and SequalPrep Normalization	CHANGE_THIS	Cornell University, Dept. of Microbiology	NextSeq 500	Illumina	Cornell University	V4	FWD:GTGYCAGCMGCCGCGGTAA; REV:GGACTACNVGGGTWTCTAAT	Cornell University	Quick RNA Fecal/Soil	SB507	NA	ARS_Greenhouse	2	29
total	16302	6231	1499	1047	861	620	380	375	347	122	85	18	14	10	8	2	2	2	1	1	1	1	1	27930
fraction of total	0.583673	0.223093	0.0536699	0.0374866	0.0308271	0.0221984	0.0136054	0.0134264	0.0124239	0.00436806	0.00304332	0.000644468	0.000501253	0.000358038	0.00028643	7.16076e-05	7.16076e-05	7.16076e-05	3.58038e-05	3.58038e-05	3.58038e-05	3.58038e-05	3.58038e-05
cumulative	0.583673	0.806766	0.860436	0.897923	0.92875	0.950948	0.964554	0.97798	0.990404	0.994772	0.997815	0.99846	0.998961	0.999319	0.999606	0.999677	0.999749	0.999821	0.999856	0.999892	0.999928	0.999964	1
	Proteobacteria	Firmicutes	Acidobacteria	Verrucomicrobia	Actinobacteria	Planctomycetes	Cyanobacteria	Chloroflexi	Bacteroidetes
Millmud	60	1935	0	0	0	0	0	0	0
2% Millmud	1232	28	153.333	163.667	133	72	42.6667	65.6667	67
Fertilizer	1562.67	26.3333	101.333	38	52.6667	94.6667	46	12.6667	29.3333
Control	1629	65.3333	134	65	42	18.6667	4.66667	17.6667	10.6667
[truncated: 19 more columns]

## Sheet: Nodule count
Treatment	Weight (g)	Nodule Count
Fertilizer	24.72	13
Fertilizer	23.79	37				AVG Biomass (g)	STDEV Biomass	AVG Nodule Count	STDEV Nodule Count	Nod p value
Fertilizer	25.69	31			Fertilizer	24.3233	1.23254	37.1667	15.5746
Fertilizer	24.98	41			Control	11.4933	2.66837	37.8333	11.3211	0.467043	control vs fert
Fertilizer	24.62	40			2% Millmud	17.3833	2.32515	68.3333	17.2008	0.00231368	control vs mud
Fertilizer	22.14	61				p value				0.0040748	fert vs mud
Control	13.08	43			mud vs control	0.000878324	0.00231368
Control	6.92	25		\	fert vs control	4.28989e-07	0.01162
Control	14.41	57			mud vs fert	2.07983e-05	0.0959309
Control	10.07	36
Control	12.75	37
Control	11.73	29
2% Millmud	16.44	63
2% Millmud	20.09	76
2% Millmud	19.19	93
2% Millmud	14.51	53
2% Millmud	18.2	47
2% Millmud	15.87	78

## Sheet: beans
	2022-01-26	2022-02-02	2022-02-10	2022-03-25				AVG Pod Count				control	fert	stdev
1	1	4	15	21			Treatment	2022-01-26	2022-02-02	2022-02-10	2022-03-25
2	0	7	12	23			Fertilizer	4.3	12.3	20	26			3.40588
3	4	12	26				Control	3.9	11.6	18	21		0.183033	3.40588
4	2	9	17	23			2% Millmud	5.8	15	21.9	28.1667	0.00335248	0.580985	3.86868
5	2	11	15	25
6	4	7	13	21
7	6	15	25
8	2	14	24
9	16	33	37	43
10	6	11	16
11	1	6	11
12	3	13	18	24
13	1	8	23
14	3	8	12	17
15	0	12	19	23
16	4	9	16	19
17	4	13	21
18	10	22	22
19	4	9	15	18
20	9	16	23	25
21	8	12	18	26
22	3	10	16	28
23	4	17	25	27
24	0	6	14	23
25	4	10	27	34
26	2	11	14
27	9	21	31	31
28	15	26	31
29	6	12	15
30	7	25	28

## Sheet: level 4 class
index	Proteobacteria;c__Gammaproteobacteria;o__Pseudomonadales	Firmicutes;c__Bacilli;o__Bacillales	Proteobacteria;c__Gammaproteobacteria;o__Xanthomonadales	Proteobacteria;c__Betaproteobacteria;o__Burkholderiales	Firmicutes;c__Bacilli;o__Lactobacillales	Firmicutes;c__Clostridia;o__Clostridiales	Proteobacteria;c__Deltaproteobacteria;o__Myxococcales	Proteobacteria;c__Alphaproteobacteria;o__Rhizobiales	Proteobacteria;c__Alphaproteobacteria;o__Sphingomonadales	Proteobacteria;c__Alphaproteobacteria;o__Rhodospirillales	Acidobacteria;c__Acidobacteria-6;o__iii1-15	Verrucomicrobia;c__[Spartobacteria];o__[Chthoniobacterales]	Actinobacteria;c__Actinobacteria;o__Actinomycetales	Planctomycetes;c__Planctomycetia;o__Gemmatales	Proteobacteria;c__Gammaproteobacteria;o__Enterobacteriales	Proteobacteria;c__Alphaproteobacteria;o__Caulobacterales	Verrucomicrobia;c__[Pedosphaerae];o__[Pedosphaerales]	Acidobacteria;c__iii1-8;o__DS-18	Acidobacteria;c__Solibacteres;o__Solibacterales	Proteobacteria;c__Betaproteobacteria;o__Nitrosomonadales	Proteobacteria;c__Deltaproteobacteria;o__Syntrophobacterales	Actinobacteria;c__Thermoleophilia;o__Gaiellales	Cyanobacteria;c__Nostocophycideae;o__Nostocales		index_2_i5_prep	country	experiment_title	linker	run_center	illumina_technology	run_prefix	sample_progress	index_1_i7_prep	target_gene	library_construction_protocol	experiment_design_description	center_name	instrument_model	platform	study_center	target_subfragment	primer	experiment_center	extraction_kit	id_forward	idt_udi_plated_well	project	primer_plate	sample_number
2%MM.22.	82	12	188	182	0	15	269	244	23	65	60	109	59	34	13	61	31	23	17	34	21	17	7	1566	CGTTACTAAA	United States of America	ARS	CC	Cornell University	MiSeq	13668_2065_179003_GF73G_2%MM_22__CGTTACTAAA_GAGCTCATAA_R	sequenced 16S	GAGCTCATAA	16S	16S barcoded amplification and SequalPrep Normalization	CHANGE_THIS	Cornell University, Dept. of Microbiology	NextSeq 500	Illumina	Cornell University	V4	FWD:GTGYCAGCMGCCGCGGTAA; REV:GGACTACNVGGGTWTCTAAT	Cornell University	Quick RNA Fecal/Soil	SB502	NA	ARS_Greenhouse	2	32
2%MM.25.	92	10	65	547	1	4	285	237	15	42	38	116	54	23	5	63	28	37	15	1	15	7	2	1702	ACGTCTCGAA	United States of America	ARS	CC	Cornell University	MiSeq	13668_2065_179006_GF73G_2%MM_25__ACGTCTCGAA_GAGCTCATAA_R	sequenced 16S	GAGCTCATAA	16S	16S barcoded amplification and SequalPrep Normalization	CHANGE_THIS	Cornell University, Dept. of Microbiology	NextSeq 500	Illumina	Cornell University	V4	FWD:GTGYCAGCMGCCGCGGTAA; REV:GGACTACNVGGGTWTCTAAT	Cornell University	Quick RNA Fecal/Soil	SB505	NA	ARS_Greenhouse	2	35
2%MM.27.	76	29	102	103	0	12	236	225	35	99	133	100	145	71	0	29	42	5	24	8	11	44	23	1552	TCGACGAGAA	United States of America	ARS	CC	Cornell University	MiSeq	13668_2065_178977_GF73G_2%MM_27__TCGACGAGAA_ACCTACTGAA_R	sequenced 16S	ACCTACTGAA	16S	16S barcoded amplification and SequalPrep Normalization	CHANGE_THIS	Cornell University, Dept. of Microbiology	NextSeq 500	Illumina	Cornell University	V4	FWD:GTGYCAGCMGCCGCGGTAA; REV:GGACTACNVGGGTWTCTAAT	Cornell University	Quick RNA Fecal/Soil	SB506	NA	ARS_Greenhouse	2	6
Cufert.1.	854	44	137	29	2	6	62	65	62	75	58	44	29	40	1	9	11	45	5	93	13	3	33	1720	CTACTATAAA	United States of America	ARS	CC	Cornell University	MiSeq	13668_2065_178972_GF73G_Cufert_1__CTACTATAAA_ACCTACTGAA_R	sequenced 16S	ACCTACTGAA	16S	16S barcoded amplification and SequalPrep Normalization	CHANGE_THIS	Cornell University, Dept. of Microbiology	NextSeq 500	Illumina	Cornell University	V4	FWD:GTGYCAGCMGCCGCGGTAA; REV:GGACTACNVGGGTWTCTAAT	Cornell University	Quick RNA Fecal/Soil	SB501	NA	ARS_Greenhouse	2	1
Cufert.4.	718	20	219	61	4	3	98	37	53	132	51	38	22	35	26	26	14	2	26	13	32	23	9	1662	AGAGTCACAA	United States of America	ARS	CC	Cornell University	MiSeq	13668_2065_178996_GF73G_Cufert_4__AGAGTCACAA_CTCTAGAGAA_R	sequenced 16S	CTCTAGAGAA	16S	16S barcoded amplification and SequalPrep Normalization	CHANGE_THIS	Cornell University, Dept. of Microbiology	NextSeq 500	Illumina	Cornell University	V4	FWD:GTGYCAGCMGCCGCGGTAA; REV:GGACTACNVGGGTWTCTAAT	Cornell University	Quick RNA Fecal/Soil	SB503	NA	ARS_Greenhouse	2	25
Cufert.6.	542	0	282	495	0	0	9	23	127	81	19	2	25	86	0	12	0	0	1	0	19	0	37	1760	CGTTACTAAA	United States of America	ARS	CC	Cornell University	MiSeq	13668_2065_178973_GF73G_Cufert_6__CGTTACTAAA_ACCTACTGAA_R	sequenced 16S	ACCTACTGAA	16S	16S barcoded amplification and SequalPrep Normalization	CHANGE_THIS	Cornell University, Dept. of Microbiology	NextSeq 500	Illumina	Cornell University	V4	FWD:GTGYCAGCMGCCGCGGTAA; REV:GGACTACNVGGGTWTCTAAT	Cornell University	Quick RNA Fecal/Soil	SB502	NA	ARS_Greenhouse	2	2
MillMud.1.	0	1062	0	0	656	267	0	0	0	0	0	0	0	0	8	0	0	0	0	0	0	0	0	1993	GATCGTGTAA	United States of America	ARS	CC	Cornell University	MiSeq	13668_2065_178992_GF73G_MillMud_1__GATCGTGTAA_CTAGCTCGAA_R	sequenced 16S	CTAGCTCGAA	16S	16S barcoded amplification and SequalPrep Normalization	CHANGE_THIS	Cornell University, Dept. of Microbiology	NextSeq 500	Illumina	Cornell University	V4	FWD:GTGYCAGCMGCCGCGGTAA; REV:GGACTACNVGGGTWTCTAAT	Cornell University	Quick RNA Fecal/Soil	SB507	NA	ARS	2	21
MillMud.2.	0	974	1	0	305	701	0	0	0	0	0	0	0	0	13	0	0	0	0	0	0	0	0	1994	GTCAGATAAA	United States of America	ARS	CC	Cornell University	MiSeq	13668_2065_178993_GF73G_MillMud_2__GTCAGATAAA_CTAGCTCGAA_R	sequenced 16S	CTAGCTCGAA	16S	16S barcoded amplification and SequalPrep Normalization	CHANGE_THIS	Cornell University, Dept. of Microbiology	NextSeq 500	Illumina	Cornell University	V4	FWD:GTGYCAGCMGCCGCGGTAA; REV:GGACTACNVGGGTWTCTAAT	Cornell University	Quick RNA Fecal/Soil	SB508	NA	ARS	2	22
MillMud.3.	0	991	0	0	566	280	0	0	0	0	0	0	0	0	158	0	0	0	0	0	0	0	0	1995	CTACTATAAA	United States of America	ARS	CC	Cornell University	MiSeq	13668_2065_178994_GF73G_MillMud_3__CTACTATAAA_CTCTAGAGAA_R	sequenced 16S	CTCTAGAGAA	16S	16S barcoded amplification and SequalPrep Normalization	CHANGE_THIS	Cornell University, Dept. of Microbiology	NextSeq 500	Illumina	Cornell University	V4	FWD:GTGYCAGCMGCCGCGGTAA; REV:GGACTACNVGGGTWTCTAAT	Cornell University	Quick RNA Fecal/Soil	SB501	NA	ARS	2	23
Nofert.12.	935	9	337	59	1	16	78	70	90	7	68	63	18	14	28	5	18	24	14	1	2	17	3	1877	TCGACGAGAA	United States of America	ARS	CC	Cornell University	MiSeq	13668_2065_178999_GF73G_Nofert_12__TCGACGAGAA_CTCTAGAGAA_R	sequenced 16S	CTCTAGAGAA	16S	16S barcoded amplification and SequalPrep Normalization	CHANGE_THIS	Cornell University, Dept. of Microbiology	NextSeq 500	Illumina	Cornell University	V4	FWD:GTGYCAGCMGCCGCGGTAA; REV:GGACTACNVGGGTWTCTAAT	Cornell University	Quick RNA Fecal/Soil	SB506	NA	ARS_Greenhouse	2	28
Nofert.14.	1167	26	133	20	16	6	39	43	114	20	86	41	22	9	13	0	10	17	21	0	14	2	3	1822	AGAGTCACAA	United States of America	ARS	CC	Cornell University	MiSeq	13668_2065_178974_GF73G_Nofert_14__AGAGTCACAA_ACCTACTGAA_R	sequenced 16S	ACCTACTGAA	16S	16S barcoded amplification and SequalPrep Normalization	CHANGE_THIS	Cornell University, Dept. of Microbiology	NextSeq 500	Illumina	Cornell University	V4	FWD:GTGYCAGCMGCCGCGGTAA; REV:GGACTACNVGGGTWTCTAAT	Cornell University	Quick RNA Fecal/Soil	SB503	NA	ARS_Greenhouse	2	3
Nofert.15.	986	89	265	72	0	33	34	56	60	31	36	35	31	1	46	2	24	13	31	0	6	12	3	1866	GATCGTGTAA	United States of America	ARS	CC	Cornell University	MiSeq	13668_2065_179000_GF73G_Nofert_15__GATCGTGTAA_CTCTAGAGAA_R	sequenced 16S	CTCTAGAGAA	16S	16S barcoded amplification and SequalPrep Normalization	CHANGE_THIS	Cornell University, Dept. of Microbiology	NextSeq 500	Illumina	Cornell University	V4	FWD:GTGYCAGCMGCCGCGGTAA; REV:GGACTACNVGGGTWTCTAAT	Cornell University	Quick RNA Fecal/Soil	SB507	NA	ARS_Greenhouse	2	29
total abundance	5452	3266	1729	1568	1551	1343	1110	1000	579	552	549	548	405	313	311	207	178	166	154	150	133	125	120	21509
Prevalence	9	11	10	9	8	11	9	9	9	9	9	9	9	9	10	8	8	8	9	6	9	8	9	0.718764
rank	2	3	4	5	6	7	8	9	10	11	12	13	14	15	16	17	18	19	20	21	22	23	24
relative abundance
2% fert ttest	0.0023507	0.773546	0.164907	0.706061	0.237796	0.119393	0.00220037	0.000138636	0.0789683	0.327377	0.331822	0.0044619	0.109788	0.64003	0.763401	0.0442606	0.0135944	0.746979	0.385505	0.532291	0.420319	0.348641	0.220365		29925
2% control ttest	0.00017886	0.386682	0.144486	0.174441	0.361831	0.401788	0.00044353	4.80707e-05	0.0187783	0.0514647	0.693259	0.00306344	0.104497	0.0819836	0.0885222	0.0118729	0.0498932	0.727377	0.58611	0.235817	0.142328	0.358468	0.292713
old name	2%MM22	2%MM25	2%MM27	Cufert1	Cufert4	Cufert6	Mill Mud1	Mill Mud2	Mill Mud3	Nofert12	Nofert14	Nofert15
Sample	2%MM a	2%MM b	2%MM c	Fert a	Fert b	Fert c	Mill Mud a	Mill Mud b	Mill Mud c	Control a	Control b	Control c
Treatment	2% Mill mud	2% Mill mud	2% Mill mud	Liquid fert	Liquid fert	Liquid fert	Mill mud	Mill mud	Mill mud	Control	Control	Control	ttest 2% v control	ttest 2% v fert
Firmicutes; Bacilli; Bacillales	12	10	29	44	20	0	1062	974	991	9	26	89	0.386773	0.193341
Proteobacteria; Gammaproteobacteria; Pseudomonadales	82	92	76	854	718	542	0	0	0	935	1167	986	0.00117535	8.943e-05	red is <0.05
Firmicutes; Bacilli; Lactobacillales	0	1	0	2	4	0	656	305	566	1	16	0	0.118898	0.180915	green is <0.0025 FDR corrected
Proteobacteria; Gammaproteobacteria; Xanthomonadales	188	65	102	137	219	282	0	1	0	337	133	265	0.0824536	0.0722429
Proteobacteria; Betaproteobacteria; Burkholderiales	182	547	103	29	61	495	0	0	0	59	20	72	0.353031	0.0872204
Firmicutes; Clostridia; Clostridiales	15	4	12	6	3	0	267	701	280	16	6	33	0.0596967	0.200894
Proteobacteria; Deltaproteobacteria; Myxococcales	269	285	236	62	98	9	0	0	0	78	39	34	0.00110019	0.000221765
Proteobacteria; Alphaproteobacteria; Rhizobiales	244	237	225	65	37	23	0	0	0	70	43	56	6.93179e-05	2.40353e-05
Verrucomicrobia; [Spartobacteria]; [Chthoniobacterales]	109	116	100	44	38	2	0	0	0	63	41	35	0.00223095	0.00153172
Proteobacteria; Alphaproteobacteria; Sphingomonadales	23	15	35	62	53	127	0	0	0	90	114	60	0.0394842	0.00938915
Acidobacteria; Acidobacteria-6; iii1-15	60	38	133	58	51	19	0	0	0	68	86	36	0.165911	0.34663
Actinobacteria; Actinobacteria; Actinomycetales	59	54	145	29	22	25	0	0	0	18	22	31	0.0548939	0.0522487
Proteobacteria; Alphaproteobacteria; Rhodospirillales	65	42	99	75	132	81	0	0	0	7	20	31	0.163689	0.0257324
Proteobacteria; Gammaproteobacteria; Enterobacteriales	13	5	0	1	26	0	8	13	158	28	13	46	0.381701	0.0442611
Planctomycetes; Planctomycetia; Gemmatales	34	23	71	40	35	86	0	0	0	14	9	1	0.320015	0.0409918
Cyanobacteria; Nostocophycideae; Nostocales	7	2	23	33	9	37	0	0	0	3	3	3	0.110182	0.146356
Proteobacteria; Alphaproteobacteria; Caulobacterales	61	63	29	9	26	12	0	0	0	5	0	2	0.0221303	0.00593644
Acidobacteria; iii1-8; DS-18	23	37	5	45	2	0	0	0	0	24	17	13	0.37349	0.363688
Actinobacteria; Thermoleophilia; Gaiellales	17	7	44	3	23	0	0	0	0	17	2	12	0.174321	0.179234
Verrucomicrobia; [Pedosphaerae]; [Pedosphaerales]	31	28	42	11	14	0	0	0	0	18	10	24	0.00679718	0.0249466
Acidobacteria; Solibacteres; Solibacterales	17	15	24	5	26	1	0	0	0	14	21	31	0.192752	0.293055
Proteobacteria; Deltaproteobacteria; Syntrophobacterales	21	15	11	13	32	19	0	0	0	2	14	6	0.21016	0.0711642
Proteobacteria; Betaproteobacteria; Nitrosomonadales	34	1	8	93	13	0	0	0	0	1	0	0	0.266146	0.117909
Heatmap and PCA in clustvis
[truncated: 19 more columns]

## Sheet: level 5 family
	index	Proteobacteria;c Gammaproteobacteria;o Pseudomonadales;f Pseudomonadaceae	Firmicutes;c Bacilli;o Bacillales;f [Exiguobacteraceae]	Proteobacteria;c Gammaproteobacteria;o Xanthomonadales;f Xanthomonadaceae	Firmicutes;c Clostridia;o Clostridiales;f Clostridiaceae	Proteobacteria;c Betaproteobacteria;o Burkholderiales;f Oxalobacteraceae	Firmicutes;c Bacilli;o Bacillales;f Bacillaceae	Firmicutes;c Bacilli;o Lactobacillales;f Leuconostocaceae	Proteobacteria;c Deltaproteobacteria;o Myxococcales;f	Proteobacteria;c Alphaproteobacteria;o Sphingomonadales;f Sphingomonadaceae	Verrucomicrobia;c [Spartobacteria];o [Chthoniobacterales];f [Chthoniobacteraceae]	Firmicutes;c Bacilli;o Lactobacillales;f Streptococcaceae	Proteobacteria;c Betaproteobacteria;o Burkholderiales;f	Proteobacteria;c Alphaproteobacteria;o Rhodospirillales;f Rhodospirillaceae	Acidobacteria;c Acidobacteria-6;o iii1-15;f	Firmicutes;c Bacilli;o Lactobacillales;f	Proteobacteria;c Alphaproteobacteria;o Rhizobiales;f Rhizobiaceae	Proteobacteria;c Gammaproteobacteria;o Enterobacteriales;f Enterobacteriaceae	Firmicutes;c Bacilli;o Bacillales;f Sporolactobacillaceae	Proteobacteria;c Alphaproteobacteria;o Rhizobiales;f Hyphomicrobiaceae	Planctomycetes;c Planctomycetia;o Gemmatales;f Gemmataceae	Proteobacteria;c Alphaproteobacteria;o Caulobacterales;f Caulobacteraceae	Proteobacteria;c Gammaproteobacteria;o Xanthomonadales;f Sinobacteraceae	Proteobacteria;c Betaproteobacteria;o Burkholderiales;f Comamonadaceae	Acidobacteria;c iii1-8;o DS-18;f	Cyanobacteria;c Nostocophycideae;o Nostocales;f Nostocaceae	Proteobacteria;c Alphaproteobacteria;o Rhizobiales;f Bradyrhizobiaceae	Proteobacteria;c Deltaproteobacteria;o Myxococcales;f Haliangiaceae	Actinobacteria;c Thermoleophilia;o Gaiellales;f Gaiellaceae	Proteobacteria;c Deltaproteobacteria;o Myxococcales;f Cystobacteraceae	Proteobacteria;c Deltaproteobacteria;o Syntrophobacterales;f Syntrophobacteraceae	Actinobacteria;c Actinobacteria;o Actinomycetales;f Micromonosporaceae	Proteobacteria;c Alphaproteobacteria;o Rhizobiales;f	Chloroflexi;c TK10;o ;f	index_2_i5_prep	country	experiment_title	linker	run_center	illumina_technology	run_prefix	sample_progress	index_1_i7_prep	target_gene	library_construction_protocol	experiment_design_description	center_name	instrument_model	platform
	2%MM.22	78	0	164	2	108	8	0	134	23	109	0	12	52	48	0	109	13	0	43	30	61	24	23	23	7	34	29	17	52	21	15	23	0	CGTTACTAAA	United States of America	ARS	CC	Cornell University	MiSeq	13668_2065_179003_GF73G_2%MM_22_RTplus_CGTTACTAAA_GAGCTCATAA_R	sequenced 16S	GAGCTCATAA	16S	16S barcoded amplification and SequalPrep Normalization	CHANGE_THIS	Cornell University, Dept. of Microbiology	NextSeq 500	Illumina
	2%MM.25	92	1	49	4	499	5	0	150	14	116	1	17	40	32	0	134	5	0	53	18	63	16	28	37	2	26	43	7	63	15	17	19	0	ACGTCTCGAA	United States of America	ARS	CC	Cornell University	MiSeq	13668_2065_179006_GF73G_2%MM_25_RTplus_ACGTCTCGAA_GAGCTCATAA_R	sequenced 16S	GAGCTCATAA	16S	16S barcoded amplification and SequalPrep Normalization	CHANGE_THIS	Cornell University, Dept. of Microbiology	NextSeq 500	Illumina
	2%MM.27	72	1	86	11	62	19	0	132	34	99	0	3	78	115	0	51	0	1	67	52	29	16	24	5	23	57	26	39	37	11	63	38	0	TCGACGAGAA	United States of America	ARS	CC	Cornell University	MiSeq	13668_2065_178977_GF73G_2%MM_27_RTplus_TCGACGAGAA_ACCTACTGAA_R	sequenced 16S	ACCTACTGAA	16S	16S barcoded amplification and SequalPrep Normalization	CHANGE_THIS	Cornell University, Dept. of Microbiology	NextSeq 500	Illumina
	Cufert.1	850	0	119	6	15	44	0	33	62	44	2	5	71	54	0	3	1	0	38	22	9	18	9	45	33	15	17	3	2	13	7	9	0	CTACTATAAA	United States of America	ARS	CC	Cornell University	MiSeq	13668_2065_178972_GF73G_Cufert_1_RTplus_CTACTATAAA_ACCTACTGAA_R	sequenced 16S	ACCTACTGAA	16S	16S barcoded amplification and SequalPrep Normalization	CHANGE_THIS	Cornell University, Dept. of Microbiology	NextSeq 500	Illumina
	Cufert.4	711	0	161	0	19	12	0	79	50	38	4	1	85	40	0	4	26	0	9	35	26	58	26	2	9	12	11	23	0	32	12	12	1	AGAGTCACAA	United States of America	ARS	CC	Cornell University	MiSeq	13668_2065_178996_GF73G_Cufert_4_RTplus_AGAGTCACAA_CTCTAGAGAA_R	sequenced 16S	CTCTAGAGAA	16S	16S barcoded amplification and SequalPrep Normalization	CHANGE_THIS	Cornell University, Dept. of Microbiology	NextSeq 500	Illumina
	Cufert.6	536	0	246	0	4	0	0	7	127	2	0	441	81	1	0	17	0	0	0	86	12	36	35	0	37	1	0	0	1	19	1	0	0	CGTTACTAAA	United States of America	ARS	CC	Cornell University	MiSeq	13668_2065_178973_GF73G_Cufert_6_RTplus_CGTTACTAAA_ACCTACTGAA_R	sequenced 16S	ACCTACTGAA	16S	16S barcoded amplification and SequalPrep Normalization	CHANGE_THIS	Cornell University, Dept. of Microbiology	NextSeq 500	Illumina
	MillMud.1	0	713	0	267	0	197	266	0	0	0	266	0	0	0	114	0	8	145	0	0	0	0	0	0	0	0	0	0	0	0	0	0	0	GATCGTGTAA	United States of America	ARS	CC	Cornell University	MiSeq	13668_2065_178992_GF73G_MillMud_1_RTplus_GATCGTGTAA_CTAGCTCGAA_R	sequenced 16S	CTAGCTCGAA	16S	16S barcoded amplification and SequalPrep Normalization	CHANGE_THIS	Cornell University, Dept. of Microbiology	NextSeq 500	Illumina
	MillMud.2	0	798	1	701	0	80	136	0	0	0	62	0	0	0	103	0	13	94	0	0	0	0	0	0	0	0	0	0	0	0	0	0	0	GTCAGATAAA	United States of America	ARS	CC	Cornell University	MiSeq	13668_2065_178993_GF73G_MillMud_2_RTplus_GTCAGATAAA_CTAGCTCGAA_R	sequenced 16S	CTAGCTCGAA	16S	16S barcoded amplification and SequalPrep Normalization	CHANGE_THIS	Cornell University, Dept. of Microbiology	NextSeq 500	Illumina
	MillMud.3	0	634	0	280	0	279	243	0	0	0	143	0	0	0	163	0	158	68	0	0	0	0	0	0	0	0	0	0	0	0	0	0	0	CTACTATAAA	United States of America	ARS	CC	Cornell University	MiSeq	13668_2065_178994_GF73G_MillMud_3_RTplus_CTACTATAAA_CTCTAGAGAA_R	sequenced 16S	CTCTAGAGAA	16S	16S barcoded amplification and SequalPrep Normalization	CHANGE_THIS	Cornell University, Dept. of Microbiology	NextSeq 500	Illumina
	Nofert.12	929	0	326	1	27	7	0	45	90	63	1	5	6	64	0	11	28	0	17	14	5	11	12	24	3	16	30	17	3	2	4	21	0	TCGACGAGAA	United States of America	ARS	CC	Cornell University	MiSeq	13668_2065_178999_GF73G_Nofert_12_RTplus_TCGACGAGAA_CTCTAGAGAA_R	sequenced 16S	CTCTAGAGAA	16S	16S barcoded amplification and SequalPrep Normalization	CHANGE_THIS	Cornell University, Dept. of Microbiology	NextSeq 500	Illumina
	Nofert.14	1156	0	130	6	9	18	0	19	114	41	16	1	20	62	0	14	13	0	13	9	0	3	9	17	3	6	9	2	1	14	0	5	0	AGAGTCACAA	United States of America	ARS	CC	Cornell University	MiSeq	13668_2065_178974_GF73G_Nofert_14_RTplus_AGAGTCACAA_ACCTACTGAA_R	sequenced 16S	ACCTACTGAA	16S	16S barcoded amplification and SequalPrep Normalization	CHANGE_THIS	Cornell University, Dept. of Microbiology	NextSeq 500	Illumina
	Nofert.15	979	1	244	21	6	31	0	16	59	35	0	7	26	29	0	2	46	0	30	0	2	21	35	13	3	22	18	11	0	6	3	1	0	GATCGTGTAA	United States of America	ARS	CC	Cornell University	MiSeq	13668_2065_179000_GF73G_Nofert_15_RTplus_GATCGTGTAA_CTCTAGAGAA_R	sequenced 16S	CTCTAGAGAA	16S	16S barcoded amplification and SequalPrep Normalization	CHANGE_THIS	Cornell University, Dept. of Microbiology	NextSeq 500	Illumina
	total abundance	5403	2148	1526	1299	749	700	645	615	573	547	495	492	459	445	380	345	311	308	270	266	207	203	201	166	120	189	183	119	159	133	122	128
	Prevalence	10	7	11	11	10	12	4	10	10	10	9	10	10	10	4	10	11	5	9	9	9	10	10	9	10	10	9	9	8	10	9	9
	rank	1	2	3	4	5	6	7	8	9	10	11	12	13	14	15	16	17	18	19	20	21	22	23	26	31
	relative abuandance	0.193448	0.0769066	0.0546366	0.0465091	0.026817	0.0250627	0.0230934	0.0220193	0.0205156	0.0195847	0.0177229	0.0176155	0.0164339	0.0159327	0.0136054	0.0123523	0.011135	0.0110276	0.00966702	0.00952381	0.00741139	0.00726817	0.00719656	0.00594343	0.00429646	0.00676692	0.00655209	0.00426065	0.0056928	0.0047619	0.00436806	0.00458289
	% relative abundance	0.193448	0.270354	0.324991	0.3715	0.398317	0.42338	0.446473	0.468493	0.489008	0.508593	0.526316	0.543931	0.560365	0.576298	0.589903	0.602256	0.613391	0.624418	0.634085	0.643609
	old name	2%MM.22	2%MM.25	2%MM.27	Cufert.1	Cufert.4	Cufert.6	MillMud.2	MillMud.3	MillMud.1	Nofert.12	Nofert.14	Nofert.15
	Sample	2% Millmud a	2% Millmud b	2% Millmud c	Fertilizer a	Fertilizer b	Fertilizer c	Millmud a	Millmud b	Millmud c	Control a	Control b	Control c
	index	2% Millmud	2% Millmud	2% Millmud	Fertilizer	Fertilizer	Fertilizer	Millmud	Millmud	Millmud	Control	Control	Control	ttest(2% v con)	ttest(2% v fert)	count
Proteo;c Gammaproteo;o Pseudomonadales;f Pseudomonadaceae	Pseudomonadaceae	78	92	72	850	711	536	0	0	0	929	1156	979	0.000168767	0.00122682	1
Firmicutes;c Bacilli;o Bacillales;f [Exiguobacteraceae]	[Exiguobacteraceae]	0	1	1	0	0	0	798	634	713	0	0	1	0.518519	0.0580583	2
Proteo;c Gammaproteo;o Xanthomonadales;f Xanthomonadaceae	Xanthomonadaceae	164	49	86	119	161	246	1	0	0	326	130	244	0.113494	0.103985	3
Firmicutes;c Clostridia;o Clostridiales;f Clostridiaceae	Clostridiaceae	2	4	11	6	0	0	701	280	267	1	6	21	0.608103	0.169694	4
Firmicutes;c Bacilli;o Lactobacillales;f Streptococcaceae	Streptococcaceae	0	1	0	2	4	0	62	143	266	1	16	0	0.361831	0.118898	5
Firmicutes;c Bacilli;o Bacillales;f Bacillaceae	Bacillaceae	8	5	19	44	12	0	80	279	197	7	18	31	0.381227	0.296651	6
Firmicutes;c Bacilli;o Lactobacillales;f Leuconostocaceae	Leuconostocaceae	0	0	0	0	0	0	136	243	266	0	0	0	#DIV/0!	#DIV/0!	7
Proteo;c Betaproteo;o Burkholderiales;f Oxalobacteraceae	Oxalobacteraceae	108	499	62	15	19	4	0	0	0	27	9	6	0.206568	0.10201	8
Verrucomicrobia;c [Sparto];o [Chthoniobacterales];f [Chthoniobacteraceae]	[Chthoniobacteraceae]	109	116	99	44	38	2	0	0	0	63	41	35	0.00330513	0.00232685	9
Proteo;c Alphaproteo;o Sphingomonadales;f Sphingomonadaceae	Sphingomonadaceae	23	14	34	62	50	127	0	0	0	90	114	59	0.0194605	0.0425959	10
Proteo;c Betaproteo;o Burkholderiales;f	Burkholderiales;f	12	17	3	5	1	441	0	0	0	5	1	7	0.228596	0.198612	11
Proteo;c Deltaproteo;o Myxococcales;f	Myxococcales;f	134	150	132	33	79	7	0	0	0	45	19	16	0.000492851	0.00524944	12
Proteo;c Gammaproteo;o Enteroles;f Enteroceae	Enteroceae	13	5	0	1	26	0	13	158	8	28	13	46	0.0885222	0.381701	13
Proteo;c Alphaproteo;o Rhodospirillales;f Rhodospirillaceae	Rhodospirillaceae	52	40	78	71	85	81	0	0	0	6	20	26	0.036187	0.0676592	14
Acido;c Acido-6;o iii1-15;f	Acidobacteria;f	48	32	115	54	40	1	0	0	0	64	62	29	0.657005	0.16414	15
Firmicutes;c Bacilli;o Lactobacillales;f	Lactobacillales;f	0	0	0	0	0	0	103	163	114	0	0	0	#DIV/0!	#DIV/0!	16
Proteo;c Alphaproteo;o Rhizobiales;f Rhizobiaceae	Rhizobiaceae	109	134	51	3	4	17	0	0	0	11	14	2	0.0231256	0.0113693	17
Proteo;c Alphaproteo;o Rhizobiales;f Hyphomicrobiaceae	Hyphomicrobiaceae	43	53	67	38	9	0	0	0	0	17	13	30	0.0165337	0.0224403	18
Firmicutes;c Bacilli;o Bacillales;f Sporolactobacillaceae	Sporolactobacillaceae	0	0	1	0	0	0	94	68	145	0	0	0	0.373901	0.18695	19
Planctomycetes;c Planctomycetia;o Gemmatales;f Gemmataceae	Gemmataceae	30	18	52	22	35	86	0	0	0	14	9	0	0.0756403	0.274447	20
	Cyano;c Nostocophycideae;o Nostocales;f Nostocaceae	7	2	23	33	9	37	0	0	0	3	3	3	0.292713	0.110182	21
	Proteo;c Gammaproteo;o Xanthomonadales;f Sinobacteraceae	24	16	16	18	58	36	0	0	0	11	3	21	0.297541	0.0954539	22
	Proteo;c Alphaproteo;o Caulobacterales;f Caulobacteraceae	61	63	29	9	26	12	0	0	0	5	0	2	0.0118729	0.0221303	23
	Acido;c iii1-8;o DS-18;f	23	37	5	45	2	0	0	0	0	24	17	13	0.727377	0.37349	24
	Proteo;c Betaproteo;o Burkholderiales;f Comamonadaceae	23	28	24	9	26	35	0	0	0	12	9	35	0.490558	0.420371	25
	Proteo;c Alphaproteo;o Rhizobiales;f Bradyrhizobiaceae	34	26	57	15	12	1	0	0	0	16	6	22	0.0793547	0.0219958	26
	Proteo;c Deltaproteo;o Myxococcales;f Haliangiaceae	29	43	26	17	11	0	0	0	0	30	9	18	0.163887	0.0160051	27
	Actino;c Thermoleophilia;o Gaiellales;f Gaiellaceae	17	7	39	3	23	0	0	0	0	17	2	11	0.350184	0.17915	28
	Proteo;c Deltaproteo;o Myxococcales;f Cystobacteraceae	52	63	37	2	0	1	0	0	0	3	1	0	0.00288548	0.001387	29
	Proteo;c Deltaproteo;o Syntrophobacterales;f Syntrophobacteraceae	21	15	11	13	32	19	0	0	0	2	14	6	0.142328	0.21016	30
	Actino;c Actino;o Actinomycetales;f Micromonosporaceae	15	17	63	7	12	1	0	0	0	4	0	3	0.13552	0.0965633	31
	Proteo;c Alphaproteo;o Rhizobiales;f	23	19	38	9	12	0	0	0	0	21	5	1	0.103661	0.022376	32
													cutoff	0.0025
	clustvis family level 5
		2% mill mud	2% mill mud	2% mill mud	Liquid fertilizer	Liquid fertilizer	Liquid fertilizer	Mill mud	Mill mud	Mill mud	control	control	control	2% v control	2% v fert
	Proteobacteria;c Alphaproteobacteria;o Rhizobiales;f Rhizobiaceae	42	109	41	3	4	17	0	0	0	11	14	2	0.03664	0.0355977
	Percent (n/1995)	0.0210526	0.0546366	0.0205514	0.00150376	0.00200501	0.0085213	0	0	0	0.00551378	0.00701754	0.00100251
		average	stdev
	Millmud	0	0
	2% Millmud	0.0320802	0.019536
	Fertilizer	0.00401003	0.00391491
	Control	0.00451128	0.00313032
[truncated: 29 more columns]

## Sheet: genus
index	Proteobacteria;c Gammaproteobacteria;o Pseudomonadales;f Pseudomonadaceae;g Pseudomonas	Firmicutes;c Bacilli;o Bacillales;f [Exiguobacteraceae];g	Firmicutes;c Clostridia;o Clostridiales;f Clostridiaceae;g Clostridium	Proteobacteria;c Gammaproteobacteria;o Xanthomonadales;f Xanthomonadaceae;g Pseudoxanthomonas	Firmicutes;c Bacilli;o Lactobacillales;f Leuconostocaceae;g Leuconostoc	Proteobacteria;c Deltaproteobacteria;o Myxococcales;f ;g	Firmicutes;c Bacilli;o Bacillales;f Bacillaceae;g Bacillus	Proteobacteria;c Betaproteobacteria;o Burkholderiales;f Oxalobacteraceae;g Cupriavidus	Proteobacteria;c Alphaproteobacteria;o Sphingomonadales;f Sphingomonadaceae;g Sphingomonas	Proteobacteria;c Betaproteobacteria;o Burkholderiales;f ;g	Firmicutes;c Bacilli;o Lactobacillales;f Streptococcaceae;g Streptococcus	Acidobacteria;c Acidobacteria-6;o iii1-15;f ;g	Proteobacteria;c Alphaproteobacteria;o Rhodospirillales;f Rhodospirillaceae;g	Firmicutes;c Bacilli;o Lactobacillales;f ;g	Firmicutes;c Bacilli;o Bacillales;f Sporolactobacillaceae;g Sporolactobacillus	Proteobacteria;c Gammaproteobacteria;o Enterobacteriales;f Enterobacteriaceae;g	Proteobacteria;c Betaproteobacteria;o Burkholderiales;f Oxalobacteraceae;g	Proteobacteria;c Alphaproteobacteria;o Rhizobiales;f Rhizobiaceae;g Agrobacterium	Proteobacteria;c Gammaproteobacteria;o Xanthomonadales;f Sinobacteraceae;g	Proteobacteria;c Deltaproteobacteria;o Myxococcales;f Haliangiaceae;g	Verrucomicrobia;c [Spartobacteria];o [Chthoniobacterales];f [Chthoniobacteraceae];g Candidatus Xiphinematobacter	Acidobacteria;c iii1-8;o DS-18;f ;g	Proteobacteria;c Deltaproteobacteria;o Myxococcales;f Cystobacteraceae;g	Bacteroidetes;c Cytophagia;o Cytophagales;f Cytophagaceae;g	Planctomycetes;c Planctomycetia;o Gemmatales;f Gemmataceae;g Gemmata	Proteobacteria;c Gammaproteobacteria;o Xanthomonadales;f Xanthomonadaceae;g	Proteobacteria;c Gammaproteobacteria;o Xanthomonadales;f Xanthomonadaceae;g Dokdonella	Proteobacteria;c Deltaproteobacteria;o Syntrophobacterales;f Syntrophobacteraceae;g	Proteobacteria;c Betaproteobacteria;o Burkholderiales;f Comamonadaceae;g	Proteobacteria;c Alphaproteobacteria;o Rhizobiales;f ;g	Planctomycetes;c Planctomycetia;o Gemmatales;f Gemmataceae;g	Verrucomicrobia;c [Spartobacteria];o [Chthoniobacterales];f [Chthoniobacteraceae];g DA101	Verrucomicrobia;c [Pedosphaerae];o [Pedosphaerales];f ;g	Actinobacteria;c Thermoleophilia;o Gaiellales;f Gaiellaceae;g	Cyanobacteria;c Nostocophycideae;o Nostocales;f Nostocaceae;g	Proteobacteria;c Alphaproteobacteria;o Caulobacterales;f Caulobacteraceae;g Phenylobacterium	Planctomycetes;c BD7-11;o ;f ;g	Acidobacteria;c Solibacteres;o Solibacterales;f Solibacteraceae;g Candidatus Solibacter	Proteobacteria;c Alphaproteobacteria;o Rhizobiales;f Hyphomicrobiaceae;g Rhodoplanes	Proteobacteria;c Alphaproteobacteria;o Rhizobiales;f Rhizobiaceae;g Rhizobium	Acidobacteria;c Acidobacteria-6;o iii1-15;f RB40;g	Proteobacteria;c Alphaproteobacteria;o Rhizobiales;f Bradyrhizobiaceae;g Bradyrhizobium	Verrucomicrobia;c [Spartobacteria];o [Chthoniobacterales];f [Chthoniobacteraceae];g Chthoniobacter	Proteobacteria;c Gammaproteobacteria;o Oceanospirillales;f Halomonadaceae;g Halomonas	Proteobacteria;c Deltaproteobacteria;o Desulfuromonadales;f Geobacteraceae;g Geobacter	Chloroflexi;c Ellin6529;o ;f ;g	Chloroflexi;c Anaerolineae;o SBR1031;f A4b;g	Proteobacteria;c Alphaproteobacteria;o Rhodospirillales;f Acetobacteraceae;g	Nitrospirae;c Nitrospira;o Nitrospirales;f 0319-6A21;g
2pctMM.22	78	0	1	44	0	134	3	23	5	12	0	48	44	0	0	10	78	51	17	29	22	23	52	19	6	38	58	21	5	23	24	33	19	17	7	36	0	14	11	34	9	15	14	0	9	8	35	9	21
2pctMM.25	92	1	4	9	0	150	5	462	4	17	1	32	38	0	0	5	30	99	12	43	15	37	63	73	6	7	33	15	13	19	12	11	19	7	0	38	0	12	14	30	4	13	66	1	4	9	19	2	7
2pctMM.27	71	1	11	9	0	132	18	32	17	3	0	115	66	0	1	0	27	26	11	26	28	5	37	24	15	38	28	11	12	38	37	22	29	39	23	10	3	20	35	21	17	35	11	0	7	27	28	18	28
Cufert.1	841	0	5	108	0	33	33	0	62	5	2	54	69	0	0	0	15	0	18	17	2	45	2	1	12	6	0	11	9	9	10	36	5	3	33	9	0	1	17	1	4	9	0	4	22	4	1	4	7
Cufert.4	708	0	0	126	0	79	11	0	50	1	4	40	84	0	0	26	19	3	58	11	11	2	0	23	2	28	7	32	24	12	33	0	12	23	9	15	0	19	4	1	11	9	0	19	20	9	0	47	20
Cufert.6	499	0	0	233	0	7	0	3	127	441	0	1	81	0	0	0	1	1	36	0	0	0	1	0	86	1	0	19	33	0	0	0	0	0	37	0	106	1	0	8	18	0	0	44	0	0	0	0	0
MillMud.1	0	701	261	0	255	0	173	0	0	0	265	0	0	114	145	7	0	0	0	0	0	0	0	0	0	0	0	0	0	0	0	0	0	0	0	0	0	0	0	0	0	0	0	0	0	0	0	0	0
MillMud.2	0	792	697	0	125	0	71	0	0	0	62	0	0	103	94	13	0	0	0	0	0	0	0	0	0	1	0	0	0	0	0	0	0	0	0	0	0	0	0	0	0	0	0	0	0	0	0	0	0
MillMud.3	0	628	271	0	241	0	254	0	0	0	140	0	0	163	68	147	0	0	0	0	0	0	0	0	0	0	0	0	0	0	0	0	0	0	0	0	0	0	0	0	0	0	0	0	0	0	0	0	0
Nofert.12	924	0	0	303	0	45	5	3	84	5	1	64	4	0	0	27	20	9	11	30	51	24	3	0	11	11	5	2	7	21	3	6	12	17	3	1	0	11	6	1	4	9	0	5	14	10	1	0	0
Nofert.14	1156	0	4	119	0	19	16	0	105	1	16	62	19	0	0	13	9	1	3	9	11	17	1	0	1	8	0	14	3	5	8	14	6	2	3	0	0	14	6	0	24	5	0	13	2	4	1	0	0
Nofert.15	972	1	21	240	0	16	5	0	57	7	0	29	23	0	0	46	6	0	21	18	27	13	0	0	0	0	3	6	23	1	0	5	24	11	3	2	0	15	11	2	7	1	3	7	11	14	0	4	0
total	5341	2124	1275	1191	621	615	594	523	511	492	491	445	428	380	308	294	205	190	187	183	167	166	159	140	139	138	134	131	129	128	127	127	126	119	118	111	109	107	104	98	98	96	94	93	89	85	85	84	83
ttest 2% v control	9.50854e-05	0.259259	0.346914	0.0111697	#DIV/0!	0.000246426	0.5	0.151203	0.00360254	0.114298	0.180915	0.328502	0.0149093	#DIV/0!	0.18695	0.0384397	0.0612208	0.0312917	0.389025	0.0819436	0.274141	0.363688	0.00144274	0.0440901	0.169956	0.0602501	0.00848529	0.0711642	0.44352	0.0518304	0.0263809	0.0605309	0.126768	0.175092	0.180946	0.0202143	0.18695	0.249046	0.0929505	0.0010778	0.415161	0.0482276	0.0881378	0.0150137	0.290347	0.239049	0.00227682	0.0794076	0.0195103
ttest 2% v fert	0.00189477	0.0580583	0.170726	0.014755	#DIV/0!	0.00524944	0.30375	0.151203	0.0215328	0.198612	0.118898	0.16414	0.0206638	#DIV/0!	0.18695	0.354324	0.0639551	0.0277734	0.0549201	0.0160051	0.0132827	0.37349	0.001387	0.0890115	0.206514	0.146865	0.0087581	0.250707	0.0909991	0.022376	0.228312	0.251132	0.0129257	0.17915	0.107238	0.0582791	0.193198	0.133402	0.113765	0.00256272	0.432739	0.060502	0.0822803	0.066261	0.18219	0.0989313	0.00217611	0.332771	0.159752
% of total	16.7325	6.65414	3.99436	3.7312	1.94549	1.92669	1.8609	1.63847	1.60088	1.54135	1.53822	1.39411	1.34085	1.19048	0.964912	0.921053	0.642231	0.595238	0.58584	0.573308	0.523183	0.52005	0.49812	0.438596	0.435464	0.432331	0.419799	0.410401	0.404135	0.401003	0.39787	0.39787	0.394737	0.372807	0.369674	0.347744	0.341479	0.335213	0.325815	0.307018	0.307018	0.300752	0.294486	0.291353	0.278822	0.266291	0.266291	0.263158	0.260025
cumulative %	18.0044	24.6585	28.6529	32.3841	34.3296	36.2563	38.1172	39.7556	41.3565	42.8979	44.4361	45.8302	47.1711	48.3615	49.3264	50.2475	50.8897	51.485	52.0708	52.6441	53.1673	53.6873	54.1855	54.6241	55.0595	55.4919	55.9117	56.3221	56.7262	57.1272	57.5251	57.9229	58.3177	58.6905	59.0602	59.4079	59.7494	60.0846	60.4104	60.7174	61.0244	61.3252	61.6197	61.911	62.1898	62.4561	62.7224	62.9856	63.2456
rank	1	2	3	4	5	6	7	8	9	10	11	12	13	14	15	16	17	18	19	20	21	22	23	24	25	26	27	28	29	30	31	31	33	34	35	36	37	38	39	40	40	42	43	44	45	46	46	48	49
1995/sample x 16	31920
sample	2%MM.22	2%MM.25	2%MM.27	Cufert.1	Cufert.4	Cufert.6	MillMud.2	MillMud.3	MillMud.1	Nofert.12	Nofert.14	Nofert.15
Sample	2%MM a	2%MM b	2%MM c	Fert a	Fert b	Fert c	Mill Mud a	Mill Mud b	Mill Mud c	Control a	Control b	Control c
index	2% Mill mud	2% Mill mud	2% Mill mud	Liquid fertilizer	Liquid fertilizer	Liquid fertilizer	Mill mud	Mill mud	Mill mud	control	control	control	ttest(2% v con)	ttest(2% v fert)
Proteobacteria;c Gammaproteobacteria;o Pseudomonadales;f Pseudomonadaceae;g Pseudomonas	78	92	71	841	708	499	0	0	0	924	1156	972	9.50854e-05	0.00189477
Firmicutes;c Bacilli;o Bacillales;f [Exiguobacteraceae];g	0	1	1	0	0	0	701	792	628	0	0	1	0.259259	0.0580583
Firmicutes;c Clostridia;o Clostridiales;f Clostridiaceae;g Clostridium	1	4	11	5	0	0	261	697	271	0	4	21	0.346914	0.170726
Proteobacteria;c Gammaproteobacteria;o Xanthomonadales;f Xanthomonadaceae;g Pseudoxanthomonas	44	9	9	108	126	233	0	0	0	303	119	240	0.0111697	0.014755
Firmicutes;c Bacilli;o Lactobacillales;f Leuconostocaceae;g Leuconostoc	0	0	0	0	0	0	255	125	241	0	0	0	#DIV/0!	#DIV/0!
Proteobacteria;c Deltaproteobacteria;o Myxococcales;f ;g	134	150	132	33	79	7	0	0	0	45	19	16	0.000246426	0.00524944
Firmicutes;c Bacilli;o Bacillales;f Bacillaceae;g Bacillus	3	5	18	33	11	0	173	71	254	5	16	5	0.5	0.30375
Proteobacteria;c Betaproteobacteria;o Burkholderiales;f Oxalobacteraceae;g Cupriavidus	23	462	32	0	0	3	0	0	0	3	0	0	0.151203	0.151203
Proteobacteria;c Alphaproteobacteria;o Sphingomonadales;f Sphingomonadaceae;g Sphingomonas	5	4	17	62	50	127	0	0	0	84	105	57	0.00360254	0.0215328
Proteobacteria;c Betaproteobacteria;o Burkholderiales;f ;g	12	17	3	5	1	441	0	0	0	5	1	7	0.114298	0.198612
Firmicutes;c Bacilli;o Lactobacillales;f Streptococcaceae;g Streptococcus	0	1	0	2	4	0	265	62	140	1	16	0	0.180915	0.118898
Acidobacteria;c Acidobacteria-6;o iii1-15;f ;g	48	32	115	54	40	1	0	0	0	64	62	29	0.328502	0.16414
Proteobacteria;c Alphaproteobacteria;o Rhodospirillales;f Rhodospirillaceae;g	44	38	66	69	84	81	0	0	0	4	19	23	0.0149093	0.0206638
Firmicutes;c Bacilli;o Lactobacillales;f ;g	0	0	0	0	0	0	114	103	163	0	0	0	#DIV/0!	#DIV/0!
Firmicutes;c Bacilli;o Bacillales;f Sporolactobacillaceae;g Sporolactobacillus	0	0	1	0	0	0	145	94	68	0	0	0	0.18695	0.18695
Proteobacteria;c Gammaproteobacteria;o Enterobacteriales;f Enterobacteriaceae;g	10	5	0	0	26	0	7	13	147	27	13	46	0.0384397	0.354324
Proteobacteria;c Betaproteobacteria;o Burkholderiales;f Oxalobacteraceae;g	78	30	27	15	19	1	0	0	0	20	9	6	0.0612208	0.0639551
Proteobacteria;c Alphaproteobacteria;o Rhizobiales;f Rhizobiaceae;g Agrobacterium	51	99	26	0	3	1	0	0	0	9	1	0	0.0312917	0.0277734
Proteobacteria;c Gammaproteobacteria;o Xanthomonadales;f Sinobacteraceae;g	17	12	11	18	58	36	0	0	0	11	3	21	0.389025	0.0549201
Proteobacteria;c Deltaproteobacteria;o Myxococcales;f Haliangiaceae;g	29	43	26	17	11	0	0	0	0	30	9	18	0.0819436	0.0160051
Verrucomicrobia;c [Spartobacteria];o [Chthoniobacterales];f [Chthoniobacteraceae];g Candidatus Xiphinematobacter	22	15	28	2	11	0	0	0	0	51	11	27	0.274141	0.0132827
Acidobacteria;c iii1-8;o DS-18;f ;g	23	37	5	45	2	0	0	0	0	24	17	13	0.363688	0.37349
Proteobacteria;c Deltaproteobacteria;o Myxococcales;f Cystobacteraceae;g	52	63	37	2	0	1	0	0	0	3	1	0	0.00144274	0.001387
Bacteroidetes;c Cytophagia;o Cytophagales;f Cytophagaceae;g	19	73	24	1	23	0	0	0	0	0	0	0	0.0440901	0.0890115
Planctomycetes;c Planctomycetia;o Gemmatales;f Gemmataceae;g Gemmata	6	6	15	12	2	86	0	0	0	11	1	0	0.169956	0.206514
[truncated: 99 more columns]

## Sheet: Alpha diveristy 
id	faith_pd	shannon_entropy	chao1
2pctMM.22	43.214	8.29198	872.055
2pctMM.25	36.5968	6.83207	893.111
2pctMM.27	48.9855	8.82664	1257.61
Cufert.1	22.012	4.9173	272.083
Cufert.4	23.4114	5.68263	316.026
Cufert.6	8.83936	4.14049	117
MillMud.1	4.13993	3.51042	99.1667
MillMud.2	3.94909	2.93525	86.3333
MillMud.3	4.69613	3.86938	147.364
Nofert.12	19.8361	4.30341	254.097
Nofert.14	20.6129	3.88054	259.27
Nofert.15	20.3283	4.26355	240
id	2pctMM.22	2pctMM.25	2pctMM.27	Cufert.1	Cufert.4	Cufert.6	MillMud.1	MillMud.2	MillMud.3	Nofert.12	Nofert.14	Nofert.15
faith_pd	43.214	36.5968	48.9855	22.012	23.4114	8.83936	4.13993	3.94909	4.69613	19.8361	20.6129	20.3283
shannon_entropy	8.29198	6.83207	8.82664	4.9173	5.68263	4.14049	3.51042	2.93525	3.86938	4.30341	3.88054	4.26355
chao1	872.055	893.111	1257.61	272.083	316.026	117	99.1667	86.3333	147.364	254.097	259.27	240
	mill mud	2% millmud	fertilizer	control		mill mud	2% millmud	fertilizer	control			ttest 2% v con	ttest 2% v fert
faith average	4.26172	42.9321	18.0876	20.2591	faith stdev	0.388125	6.19913	8.03973	0.392963			0.00160131	0.00663871
shannon_entropy average	3.43835	7.98356	4.91347	4.14917		0.471215	1.03243	0.771077	0.233492			0.00164692	0.00726683
chao1 average	110.955	1007.59	235.036	251.122		32.1775	216.78	104.557	9.97353			0.00189713	0.00256208
	Millmud	2% Millmud	Fertilizer	Control		mill mud	2% millmud	fertilizer	control
Faith average	4.26172	42.9321	18.0876	20.2591	faith stdev	0.388125	6.19913	8.03973	0.392963
Shannon average (x 10)	34.3835	79.8356	49.1347	41.4917	0	4.71215	10.3243	7.71077	2.33492
Chao1 average (x 0.1)	11.0955	100.759	23.5036	25.1122	0	3.21775	21.678	10.4557	0.997353
